# Supplementary material for: Original Basic Activation for Enhancing Silica Particle Reactivity: Characterization by Liquid Phase Silanization and Silica-Rubber Nanocomposite Properties
Source: Polymers (Basel). 2022 Apr 20;14(9):1676. doi: 10.3390/polym14091676 (PMC9105500; doi:10.3390/polym14091676)
Supplement: Supplementary file 1 [file polymers-14-01676-s001.zip]

Archive with 1 entries (1 files):
- polymers-1668815-supplementary.pdf
